# Supplementary material for: A geometric model for the human pulmonary valve in its fully open case
Source: PLoS One. 2018 Jun 25;13(6):e0199390. doi: 10.1371/journal.pone.0199390 (PMC6016897; doi:10.1371/journal.pone.0199390)
Supplement: S1 Fig — It was plotted by Matlab on the basis of the size of the pulmonary valve in Table 1, and we offered the source file “S1_Fig.m” for Fig 3. (M) [file pone.0199390.s001.m]

clear all
a=0:pi/300:(2*pi)/3;
z1 =14.2*ones(1,201);
a1=14.2;
b1=pi/20.211;
z2=14.2-a1.*sin(9.65*b1.*a);
X = zeros(201,201);
Y = zeros(201,201);
Z = zeros(201,201);
for n = 1:201
    Z(:,n)=linspace(z2(n),z1(n),201);
    X(n,:)=9.65*cos(a);
    Y(n,:)=9.65*sin(a); 
end
 hold on
 axis equal
surf(X,Y,Z,'Facecolor',[1,0,0],'EdgeColor',[1,0,0])
set(gca,'xtick',[-6:4:12]);
set(gca,'ytick',[0:4:10]);
set(gca,'ztick',[0:4:15]);
light('position',[15,0,15],'style','local','color',[0.8,0.3,0.3])
plot3(X(1,:),Y(1,:),zeros(1,201),'k','LineWidth',1);
plot3([0,0],[0,0],[0,14.2],'--k','LineWidth',1);
plot3(X(1,:),Y(1,:),zeros(1,201)+14.2,'k','LineWidth',1);
plot3([9.65,9.65],[0,0],[0,14.2],'k','LineWidth',1);
plot3([-4.825,-4.825],[8.3571,8.3571],[0,14.2],'k','LineWidth',1);
plot3(X(1,:),Y(1,:),Z(1,:),'k','LineWidth',1)
plot3([0,9.65],[0,0],[0,0]+14.2,'k','LineWidth',1)
plot3([0,9.65],[0,0],[0,0],'k','LineWidth',1)
plot3([0,-4.825],[0,8.3571],[0,0]+14.2,'k','LineWidth',1)
plot3([0,-4.825],[0,8.3571],[0,0],'k','LineWidth',1)
xlabel('x');
ylabel('y');
zlabel('z');
hold off
set(gca, 'XGrid','on')
set(gca, 'YGrid','on')
set(gca, 'ZGrid','on')
