# Supplementary material for: A geometric model for the human pulmonary valve in its fully open case
Source: PLoS One. 2018 Jun 25;13(6):e0199390. doi: 10.1371/journal.pone.0199390 (PMC6016897; doi:10.1371/journal.pone.0199390)
Supplement: S2 Fig — They were coded by FreeFem++ and visualized by Paraview, and we offered the FreeFem++ code file “S2_Fig.edp” for Fig 6. (EDP) [file pone.0199390.s002.edp]

load "Morley"
load "iovtk"
load "msh3"

real r=0.965,h=1.42;
border a1(t=0,(2.*pi)/3){x=t;y=0.;};
border b1(t=(2.*pi)/3,0){x=t;y=sin((9.65*pi*t)/20.211);};

plot (a1(30)+b1(50),wait=true, ps="mesh2d.eps");
mesh Th=buildmesh(a1(30)+b1(50));

func XX1 = r*cos(x);
func YY1 = r*sin(x);
func ZZ1 = y;

mesh3 Th3D = movemesh23(Th,transfo=[XX1,YY1,ZZ1]);
plot(Th3D,wait=1,value=1,ps="mesh3D407.eps");


savevtk("Solmesh3D.vtk", Th3D, dataname="mesh");
savevtk("Solmesh2D.vtk", Th, dataname="mesh2d");

/*cout<<"lambda "<<lambda<< endl;
cout<<"mu "<<mu<< endl;*/
